# Supplementary material for: Optimization of Ultrasound-Assisted Extraction and Characterization of the Phenolic Compounds in Rose Distillation Side Streams Using Spectrophotometric Assays and High-Throughput Analytical Techniques
Source: Molecules. 2023 Nov 2;28(21):7403. doi: 10.3390/molecules28217403 (PMC10650874; doi:10.3390/molecules28217403)
Supplement: Supplementary file 1 [file molecules-28-07403-s001.zip]

Archive with 1 entries (1 files):
- molecules-2647396-supplementary.pdf
